# Supplementary material for: Diverse specificity of cellulosome attachment to the bacterial cell surface
Source: Sci Rep. 2016 Dec 7;6:38292. doi: 10.1038/srep38292 (PMC5141474; doi:10.1038/srep38292)
Supplement: Supplementary Tables [file srep38292-s2.xls]

## Sheet: Title_page
Diverse specificity of cellulosome attachment to the bacterial cell surface
Joana L.A. Brás, Benedita Pinheiro, Kate Cameron, Fiona Cuskin, Aldino Viegas, Shabir Najmudin, Pedro Bule, Virginia M.R. Pires, Maria João Romão, Edward A. Bayer, Holly L. Spencer, Steven Smith, Harry J. Gilbert, Victor D. Alves, Ana Luísa Carvalho and Carlos M.G.A. Fontes

## Sheet: Table S1_ScaA-ScaC2-CipB
	Table S1 - CtCohScaC2-XDocScaA and CtCohScaC2-XDocCipB contacts. Table was made using the PDBePISA server and LigPlus program and contacts further verified manually. Some of the dockerin residues are marked as belonging either to helix 1 (H1) or to helix 3 (H3) interfaces. The waters mediating hydrogen bonds between the cohesin-dockerin interface are labeled as W. Due to the low resolution of the…
	H-bond network
		CtXDocScaA	Distance (Å)	CtCohScaC2	Distance (Å)	CtXDocCipB
	H1	LEU 111[ N ]	2.94	GLN 37[ OE1]
				GLN 37[ OE1]	2.84	LEU 147[ N ]	H3
				GLN 37[ NE2]	2.99 - W - 3.08	ILE 145[ O ]	H3
				ARG 135[ NE ]	2.81 - W - 2.76	GLY 125[ O ]	H1
				ARG 135[ NH1]	2.92 - W - 2.71	GLY 125[ O ]	H1
	H1	SER 127[ OG ]	3.05	PHE 136[ O ]
	H1	ASN 129[ ND2]	3.14	PHE 136[ O ]
				PHE 136[ O ]	2.99	ASN 146[ ND2]	H3
				PHE 136[ O ]	2.84 - W - 2.98	ILE 145[ O ]	H3
				PRO 138[ O ]	2.71 - W - 2.84	ASP 142[ OD2]	H3
				PRO 138[ O ]	2.71 - W - 2.98	ASN 146[ ND2]	H3
				ASN 139[ OD1]	3.19 - W - 2.85	ASP 142[ OD2]	H3
				GLN 152[ OE1]	3.18 - W - 3.15	ASP 20[ OD2]	X-module
				GLN 152[ OE1]	2.98 - W - 2.94	ASP 20[ N ]	X-module
				GLN 153[ N ]	2.82 - W - 3.15	ASP 20[ OD2]	X-module
	Main hydrophobic contacts
	H3	MET 144		VAL 97		MET 114	H1
				LEU 78		VAL 117	H1
	H3	HIS 151		LEU 78 / THR 80
	H3	PHE 154		GLN 37 / VAL 82		PHE 124	H1
	H3	GLY 155		PHE 136		GLY 125	H1
	H3	THR 157		ARG 135		ARG 127	H1
				PRO 138 / ASN 139		ASP 142	H3
	H1	ASP 106		PRO 138
				PHE 136 / PRO 138		ALA 144	H3
				GLN 37 / PHE 136 / LEU 145		ASN 146	H3
	H1	ASN 110		GLN 37 / PHE 136 / PRO 138
				GLN 37 / CYS 95 / LEU 145		LEU 147	H3
	H1	LEU 111		GLN 37 / CYS 95 / LEU 145 / ILE 147
				LEU 145 / ILE 147 / GLN 153		PHE 148	H3
	H1	LEU 112		GLN 153
				TRP 99 / ILE 147		ALA 151	H3
	H1	ALA 115		TRP 99 / GLY 151
				VAL 97 / TRP 99		ILE 154	H3
	H1	ILE 118		CYS 95 / VAL 97 / TRP 99
				TRP 99		ARG 155	H3
	H1	ARG 119		TRP 99 / TYR 150
				VAL 97		PHE 157	H3
	H1	PHE 121		VAL 97 / TYR 98
	Other hydrophobic interactions ordered by residue number
				(not a contact table)
		CtXDocScaA	CtCohScaC2		CtXDocCipB	CtCohScaC2
		VAL 104	GLY 35		ASP 18	GLY 35
		ASN 107	ILE 36		PHE 19	ILE 36
		ILE 109	ASN 76		ASP 20	ASN 76
		VAL 114	LEU 79		PRO 22	ALA 81
		GLU 116	ALA 81		GLU 24	ASP 84
		ASN 122	ASN 91		MET 118	ASN 91
		ILE 147	ALA 93		SER 121	TYR 92
		MET 148	SER 94		THR 126	ALA 93
		SER 159	TYR 96		GLY 143	SER 94
		ASP 160	ASP 100		ILE 150	TYR 96
			ASN 139			TYR 98
			VAL 146			VAL 146
			GLN 152			TYR 150
						GLY 151

## Sheet: Table S2_ScaA-ScaF-CipB 
	Table S2 - CtCohScaF-XDocScaA and CtCohScaF-XDocCipB contacts. Table made using the PDBePISA server and LigPlus program and contacts further verified manually. Some of the dockerin residues are marked as belonging either to helix 1 (H1) or to helix 3 (H3) interfaces. The waters mediating hydrogen bonds between the cohesin-dockerin interface are labeled as W.
	H-bond network
		CtXDocScaA	Distance (Å)	CtCohScaF	Distance (Å)	CtXDocCipB
	H1	ASN 122[ OD1]	3.04	GLN 52[ NE2]
	H3	MET 144[ N ]	3.1	GLN 52[ OE1]	3.15	MET 114[ N ]	H1
	H3	GLN 145[ N ]	3.20 - W - 2.73	GLN 52[ OE1]
	H1	ASN 122[ ND2]	2.75	ASP 97[ OD2]	2.74 - W - 3.09	PHE 157[ O ]	H3
	H1	ASN 122[ ND2]	3.3	ASN 106[ OD1]
				ASN 106[ ND2]	3.05	ASN 158[ OD1]	H3
	H3	HIS 151[ ND1]	3.18	TYR 111[ O ]
	H3	HIS 151[ O ]	2.90 - W - 2.97	ALA 115[ N ]	2.86 - W - 2.90	SER 121[ O ]	H1
				SER 151[ O ]	2.89	ASN 113[ ND2]	H1
	H1	ASN 122[ OD1]	3.34	SER 151[ OG ]	3.28	ASN 158[ ND2]	H3
	H3	ASN 143[ ND2]	2.92	SER 151[ O ]
	H3	GLN 145[ OE1]	2.95 - W - 2.78	PRO 153[ O ]	2.56 - W - 2.83	ASN 113[ ND2]	H1
				PRO 153[ O ]	2.56 - W - 3.01	ASP 109[ OD2]	H1
	H3	GLN 145[ OE1]	2.71 - W - 3.01	GLN 160[ OE1]
	H3	LYS 152[ NZ ]	2.74	ASP 165[ O ]
	H3	GLN 145[ O ]	2.81 - W - 2.69	GLY 166[ O ]	3.23	ARG 104[ NH1]	H1
				GLY 166[ O ]	2.97	ARG 104[ NH2]	H1
	X-module	SER 20[ OG ]	2.7	GLU 167[ OE1]	3.13	ARG 104[ NH1]	H1
	X-module	SER 20[ N ]	2.80 - W - 2.75	GLU 167[ OE2]
	H3	LYS 152[ NZ ]	2.71	GLU 167[ OE2]	2.98	LYS 122[ NZ ]	H1
				GLU 167[ OE1]	3.07 - W - 2.98	ARG 104[ NH1]	H1
	Salt Bridges
				GLU 167[ OE1]	3.13	ARG 104[ NH1]	H1
				GLU 167[ OE1]	3.37	LYS 122[ NZ ]	H1
	H3	LYS 152[ NZ ]	2.71	GLU 167[ OE2]	2.98	LYS 122[ NZ ]	H1
	Main hydrophobic contacts
				GLY 166		ARG 104	H1
	H3	ASN 139		PRO 153		ASP 109	H1
	H3	ALA 141		SER 151 / PRO 153
	H3	ASN 143		GLN 52 / SER 151		ASN 113	H1
	H3	MET 144		GLN 52 / PHE 162
				GLN 52 / ILE 95		MET 114	H1
	H3	GLN 145		PHE 162		VAL 115	H1
	H3	MET 148		ALA 110 / PHE 162		MET 118	H1
	H3	HIS 151		SER 112 / ILE 114		SER 121	H1
	H3	LYS 152		GLU 167
				GLY 166 / GLU 167		LYS 122	H1
	H3	PHE 154		SER 112
				SER 112 / TYR 113		PHE 124	H1
				ILE 93		LEU 147	H3
	H1	ILE 118		ILE 95		ILE 154	H3
	H1	PHE 121		GLN 52 / ILE 95		PHE 157	H3
	H1	ASN 122		ASP 97 / SER 151		ASN 158	H3
	H1	THR 124		LEU 150		LEU 160	H3
	Other hydrophobic interactions ordered by residue number
				(not a contact table)
		CtXDocScaA	CtCohScaF		CtXDocCipB	CtCohScaF
		PHE 19	ALA 49		ALA 111	ALA 49
		LEU 111	GLY 50		VAL 117	PHE 51
		VAL 114	PHE 51		GLY 125	GLY 91
		GLY 140	ALA 96		ILE 150	GLN 94
		ILE 147	PHE 107		ARG 163	ASN 106
		ILE 149	ALA 108			PHE 107
		GLY 155	LEU 109			ALA 108
			ALA 115			LEU 109
			LEU 150			TYR 111
			MET 152			ALA 115
			GLN 160			MET 152
			ASP 163			GLN 160
			VAL 168			ASP 163
						ASP 165
						VAL 168

## Sheet: Table S4_N145G-ScaB3-N178G
	Table S4 - AcCohScaB3 contacts with AcXDocScaAN145G and AcXDocScaAN178G. Table made using the PDBePISA server and LigPlus program and contacts further verified manually. Some of the dockerin residues are marked as belonging either to helix 1 (H1) or to helix 3 (H3) interfaces. The waters mediating hydrogen bonds between the cohesin-dockerin interface are labeled as W.
	H-bond network
		AcXDocN145G	Distance (Å)	AcCohScaB3	Distance (Å)	AcXDocN178G
	H3	ASN 178[ OD1]	3.01	GLN 36[ NE2]	2.78 - W - 2.75	ASN 145[ ND2]	H1
	H1	LEU 134[ N ]	2.95	GLN 36[ OE1]	2.94	LEU 167[ N ]	H3
	H3	ASN 178[ ND2]	3.00 - W - 2.70	ASN 38[ OD1]	2.87 - W - 3.11	ASN 145[ OD1]	H1
	H3	ALA 174[ O ]	3.06 - W - 2.65	GLN 79[ OE1]
	H3	ASN 178[ ND2]	3.61	VAL 81[ O ]
	H3	ASN 178[ ND2]	3.14 - W - 2.78	VAL 81[ O ]
		ASP 183[ OD1]	2.71 - W - 3.28	LYS 83[ NZ ]
				SER 94[ OG ]	2.66 - W - 3.02	MET 171[ SD ]	H3
				TYR 95[ O ]	2.89 - W - 3.02	MET 171[ SD ]	H3
				LEU 98[ N ]	3.08 - W - 2.77	ALA 174[ O ]	H3
	H1	PHE 144[ O ]	2.67 - W - 3.02	ASP 99[ OD2]	3.17	LYS 179[ NZ ]	H3
	H1	PHE 144[ O ]	3.10 - W - 2.76	ASP 99[ OD1]	2.83 - W - 2.91	PHE 177[ O ]	H3
	H1	CYS 141[ O ]	2.93 - W - 3.32	ASP 99[ OD1]
				ASP 99[ OD2]	3.23 - W - 2.92	PHE 177[ O ]	H3
				ASP 99[ OD2]	3.23 - W - 2.80	LYS 179[ NZ ]	H3
	H1	CYS 141[ O ]	2.93 - W - 3.13	ASP 99[ N ]	3.13 - W - 2.77	ALA 174[ O ]	H3
	H1	LYS 142[ O ]	3.12 - W - 2.90	ARG 102[ NH1]	2.68 - W - 2.91	LYS 175[ O ]	H3
	H1	LYS 142[ O ]	3.12 - W - 3.01	ARG 102[ NH2]	2.89 - W - 2.91	LYS 175[ O ]	H3
		LYS 152[ NZ ]	2.55 - W - 3.00	ARG 102[ NH2]
				THR 135[ O ]	2.77 - W - 2.75	ASN 145[ ND2]	H1
	H1	ASN 133[ ND2]	2.85	THR 135[ O ]
	H3	ASN 178[ OD1]	2.66	THR 135[ OG1]	2.55	ASN 145[ ND2]	H1
	H1	GLU 135[ OE1]	2.72 - W - 2.72	ASN 138[ ND2]
	H1	ASP 129[ OD2]	2.74 - W - 2.72	ASN 138[ ND2]
				TYR 149[ O ]	3.09	LYS 175[ NZ ]	H3
	H1	GLU 135[ O ]	2.98 - W - 2.73	GLY 150[ O ]	2.94 - W - 3.07	GLU 168[ O ]	H3
	H1	LYS 142[ NZ ]	2.62	ASN 151[ OD1]	2.65	LYS 175[ NZ ]	H3
				ASN 151[ OD1]	3.04 - W - 3.21	VAL 41[ N ]	X-module
	H1	GLU 135[ OE1]	3.28	ARG 152[ NE ]
	H1	GLU 135[ OE2]	2.61 - W - 3.03	ARG 152[ NH2]
	H1	GLU 135[ OE2]	2.75 - W - 2.86	ARG 152[ N ]
	Salt Bridges
				ASP 99[ OD2]	3.17	LYS 179[ NZ ]	H3
	H1	GLU 135[ OE1]	3.28	ARG 152[ NE ]
	H1	GLU 135[ OE2]	3.51	ARG 152[ NE ]	3.98	GLU 168[ OE2]	H3
	Main hydrophobic contacts
	H1	ASP 129		PRO 137		ASP 162	H3
				PRO 137 / THR 135		ALA 164	H3
	H1	ASN 133		GLN 36 / THR 135		SER 166	H3
	H1	LEU 134		GLN 36 / SER 94 / PHE 146		LEU 167	H3
	H1	GLU 135		PHE 146 / ARG 152		GLU 168	H3
	H1	LEU 138		LEU 98 / PHE 146 / GLY 150		MET 171	H3
	H1	CYS 141		THR 96 / LEU 98		ALA 174	H3
	H1	LYS 142		LEU 98 / GLY 150		LYS 175	H3
	H1	PHE 144		THR 96		PHE 177	H3
	H3	PHE 177		GLN 36 / GLN 79 / VAL 81		PHE 144	H1
	H3	ASN 178		VAL 81 / THR 135		ASN 145	H1
	Other hydrophobic interactions ordered by residue number
				(not a contact table)
		AcXDocN145G	AcCohScaB3		AcXDocN178G	AcCohScaB3
		ALA 131	SER 33		THR 43	SER 33
		ILE 132	GLY 34		LEU 134	GLY 34
		ILE 137	TYR 35		ILE 137	ASN 38
		GLU 139	ASN 38		LEU 138	LYS 83
		LYS 152	LYS 83		CYS 141	ASN 90
		LEU 167	ILE 88		THR 146	SER 92
		VAL 170	ASN 90		ASP 150	TYR 95
		MET 171	SER 92		GLY 163	ALA 97
		ALA 174	TYR 95		ILE 165	ARG 102
		LYS 179	ALA 97		VAL 170	VAL 134
		ASP 183	ASP 99		ILE 172	MET 136
			ARG 102			ASN 138
			SER 133			THR 144
			VAL 134			THR 154
			MET 136
			ASN 138
			TYR 149
